# Supplementary material for: Dalpiciclib partially abrogates ER signaling activation induced by pyrotinib in HER2+HR+ breast cancer
Source: eLife. 2023 Jan 5;12:e85246. doi: 10.7554/eLife.85246 (PMC9822241; doi:10.7554/eLife.85246)
Supplement: Figure 2—figure supplement 1—source data 1. [file elife-85246-fig2-figsupp1-data1.zip]

Archive with 8 entries (8 files):
- Figure 2-sigure supplement 1 source data 1/ER(nuclear).tif
- Figure 2-sigure supplement 1 source data 1/ERú¿total).tif
- Figure 2-sigure supplement 1 source data 1/ER.tif
- Figure 2-sigure supplement 1 source data 1/Figure 2-figure supplement 1 a b and d.pdf
- Figure 2-sigure supplement 1 source data 1/GAPDH.tif
- Figure 2-sigure supplement 1 source data 1/HSP90.tif
- Figure 2-sigure supplement 1 source data 1/Lamin A .tif
- Figure 2-sigure supplement 1 source data 1/Ubi .tif
