# Supplementary material for: Dalpiciclib partially abrogates ER signaling activation induced by pyrotinib in HER2+HR+ breast cancer
Source: eLife. 2023 Jan 5;12:e85246. doi: 10.7554/eLife.85246 (PMC9822241; doi:10.7554/eLife.85246)
Supplement: Figure 4—source data 1. [file elife-85246-fig4-data1.zip]

Archive with 12 entries (12 files):
- Figure 4 source data 1/AKTtif.tif
- Figure 4 source data 1/CDK4.tif
- Figure 4 source data 1/CDK6.tif
- Figure 4 source data 1/Figure 4 a.pdf
- Figure 4 source data 1/HER2  .tif
- Figure 4 source data 1/mTOR.tif
- Figure 4 source data 1/pAKT.tif
- Figure 4 source data 1/pCDK4.tif
- Figure 4 source data 1/pHER2.tif
- Figure 4 source data 1/pmTOR.tif
- Figure 4 source data 1/pRb.tif
- Figure 4 source data 1/Rb.tif
